# Supplementary material for: Characterization of a New Glucose-Tolerant GH1 β-Glycosidase from Aspergillus fumigatus with Transglycosylation Activity
Source: Int J Mol Sci. 2023 Feb 24;24(5):4489. doi: 10.3390/ijms24054489 (PMC10003650; doi:10.3390/ijms24054489)
Supplement: Supplementary file 1 [file ijms-24-04489-s001.zip]

Archive with 1 entries (1 files):
- ijms-2149764-supplementary.pdf
